# Supplementary material for: Endophytic Colletotrichum Species from Aquatic Plants in Southwest China
Source: J Fungi (Basel). 2022 Jan 16;8(1):87. doi: 10.3390/jof8010087 (PMC8779291; doi:10.3390/jof8010087)
Supplement: Supplementary file 1 [file jof-08-00087-s001.zip]

Archive with 1 entries (1 files):
- jof-1546437-supplementary.pdf
